# Supplementary material for: SARS-CoV-2 Infection Influences Wnt/β-Catenin Pathway Components in Astrocytes
Source: Pathogens. 2025 Oct 2;14(10):994. doi: 10.3390/pathogens14100994 (PMC12567431; doi:10.3390/pathogens14100994)
Supplement: Supplementary file 1 [file pathogens-14-00994-s001.zip]

Archive with 1 entries (1 files):
- pathogens-3822904-supplementary.pdf
